# Supplementary material for: Prolonged and Substantial Discordance in Prevalence of Raltegravir-Resistant HIV-1 in Plasma versus PBMC Samples Revealed by 454 “Deep” Sequencing
Source: PLoS One. 2012 Sep 26;7(9):e46181. doi: 10.1371/journal.pone.0046181 (PMC3458959; doi:10.1371/journal.pone.0046181)
Supplement: Table S6 — 454 “deep” sequencing read depths. (XLS) [file pone.0046181.s009.xls]

## Sheet: All Analysis
		Table 2 and Figure 1 (454 Standard Kit)								Figure 2 (454 Standard Kit)
		No exclusion criteria				Excluding <= two reads				No exclusion criteria												Excluding <= two reads
		Read depth				Read depth				Read depth				# Unique Reads - before roll-in				# Unique Reads - after roll-in				Read depth				# Unique Reads - before roll-in				# Unique Reads - after roll-in
		Plasma		PBMC		Plasma		PBMC		Plasma		PBMC		Plasma		PBMC		Plasma		PBMC		Plasma		PBMC		Plasma		PBMC		Plasma		PBMC
Subject	Days post raltegravir therapy	Forward	Reverse	Forward	Reverse	Forward	Reverse	Forward	Reverse	Forward	Reverse	Forward	Reverse	Forward	Reverse	Forward	Reverse	Forward	Reverse	Forward	Reverse	Forward	Reverse	Forward	Reverse	Forward	Reverse	Forward	Reverse	Forward	Reverse	Forward	Reverse
3180	-20	1412	5726	2331	2594	1044	4564	1569	1606	1412	5734	2331	2533	372	1212	728	927	324	1049	591	806	1044	4564	1569	1599	57	177	63	96	54	170	59	89
	78	3449	8687	2969	3362	2654	7119	1996	2142	3449	8688	2969	3365	805	1558	943	1180	652	1306	777	998	2654	7119	1996	2142	81	169	72	96	69	156	69	84
	177a	3061	3953	3320	3595	2661	3521	2604	2612	3061	3956	3320	3599	406	461	726	992	291	375	588	757	2661	3521	2604	2612	60	79	95	103	53	75	86	78
	233	1364	1230	2197	2200	849	715	1309	1162	1366	1233	2198	2204	539	532	875	1014	400	442	714	856	849	715	1309	1162	83	82	92	97	79	78	86	90
	331	2468	3342	#N/A	#N/A	1705	2314	#N/A	#N/A	*	*	*	*	*	*	*	*	*	*	*	*	*	*	*	*	*	*	*	*	*	*	*	*
	414	3246	2952	#N/A	#N/A	2778	2456	#N/A	#N/A	*	*	*	*	*	*	*	*	*	*	*	*	*	*	*	*	*	*	*	*	*	*	*	*
3242	0	1948	4967	2054	1333	1561	4037	1738	978	1948	4973	2054	1333	387	945	331	326	319	776	254	273	1561	4037	1738	978	52	124	61	9	44	107	55	8
	170	3782	3383	#N/A	#N/A	3388	2684	#N/A	#N/A	*	*	*	*	*	*	*	*	*	*	*	*	*	*	*	*	*	*	*	*	*	*	*	*
	177	3070	2994	#N/A	#N/A	2728	2357	#N/A	#N/A	*	*	*	*	*	*	*	*	*	*	*	*	*	*	*	*	*	*	*	*	*	*	*	*
	213	3347	2556	#N/A	#N/A	2979	2006	#N/A	#N/A	*	*	*	*	*	*	*	*	*	*	*	*	*	*	*	*	*	*	*	*	*	*	*	*
	224a	3609	2901	3849	3542	3171	2255	3098	2569	3609	2903	3850	3545	476	631	750	913	367	416	586	741	3171	2255	3098	2569	96	58	109	27	90	50	104	24
	248	4610	4205	#N/A	#N/A	3895	3336	#N/A	#N/A	*	*	*	*	*	*	*	*	*	*	*	*	*	*	*	*	*	*	*	*	*	*	*	*
	262	2241	2439	#N/A	#N/A	1597	1440	#N/A	#N/A	*	*	*	*	*	*	*	*	*	*	*	*	*	*	*	*	*	*	*	*	*	*	*	*
	294	2453	3053	#N/A	#N/A	1650	1923	#N/A	#N/A	*	*	*	*	*	*	*	*	*	*	*	*	*	*	*	*	*	*	*	*	*	*	*	*
	322	2675	2035	#N/A	#N/A	1785	1140	#N/A	#N/A	*	*	*	*	*	*	*	*	*	*	*	*	*	*	*	*	*	*	*	*	*	*	*	*
	374	2926	2699	3507	3261	1929	1765	2626	2175	2926	2763	3507	3263	1017	983	860	1066	796	839	698	899	1929	1811	2626	2175	97	116	88	41	91	107	82	29
	497	3747	2812	3695	2539	2685	1698	2842	1711	3747	2824	3695	2547	1095	1179	821	825	838	902	666	685	2685	1705	2842	1711	129	149	90	34	113	92	84	28
3501	0	4022	5365	#N/A	#N/A	3154	4506	#N/A	#N/A	*	*	*	*	*	*	*	*	*	*	*	*	*	*	*	*	*	*	*	*	*	*	*	*
	54	3897	5983	2544	4062	3191	5192	1677	2910	3897	5988	2544	4066	704	814	833	1151	511	598	680	973	3191	5196	1677	2910	89	140	61	133	73	127	57	122
	113	4286	4412	1839	3219	3550	3696	1118	2313	4286	4417	1839	3221	765	729	701	911	592	572	580	742	3550	3696	1118	2313	118	115	45	99	110	108	41	93
	188	3903	5739	1931	2139	3033	4732	1215	1502	3903	5743	1931	2139	891	1052	706	654	685	900	585	558	3033	4732	1215	1502	123	166	64	81	111	161	57	77
	226	4000	3536	2273	2551	3031	2848	1370	1485	4002	3539	2274	2551	984	719	871	1073	782	590	706	922	3031	2848	1370	1485	113	100	63	118	99	96	57	111
	266	4096	4494	3093	2692	2912	3639	2000	1681	4096	4505	3093	2696	1213	905	1067	1011	978	789	895	848	2912	3644	2000	1681	130	129	88	106	114	126	83	97
	338	1908	5210	2455	1663	1456	4285	1585	884	1908	5215	2455	1663	456	936	843	778	376	740	704	686	1456	4288	1585	884	60	122	68	78	54	107	64	77
3508	-7	1720	6951	#N/A	#N/A	1380	5885	#N/A	#N/A	*	*	*	*	*	*	*	*	*	*	*	*	*	*	*	*	*	*	*	*	*	*	*	*
	83	1654	4294	2005	3392	1311	3580	1142	2398	1654	4296	2005	3399	335	738	837	986	285	586	692	830	1311	3580	1142	2398	44	107	89	116	43	101	87	107
	197	2000	4031	3251	3203	1547	3434	2651	2263	2000	4033	3251	3207	442	615	614	892	327	473	506	795	1547	3434	2651	2263	40	98	97	81	35	88	94	79
	412	3162	5269	#N/A	#N/A	2576	4279	#N/A	#N/A	*	*	*	*	*	*	*	*	*	*	*	*	*	*	*	*	*	*	*	*	*	*	*	*
